# Supplementary material for: Synergistic Effect of Precursor and Interface Engineering Enables High Efficiencies in FAPbI3 Perovskite Solar Cells
Source: Materials (Basel). 2023 Jul 30;16(15):5352. doi: 10.3390/ma16155352 (PMC10419934; doi:10.3390/ma16155352)
Supplement: Supplementary file 1 [file materials-16-05352-s001.zip]

Archive with 1 entries (1 files):
- materials-2520022-supplementary.pdf
